# Supplementary material for: A Research on the Sharing Platform of Wild Bird Data in Yunnan Province Based on Blockchain and Interstellar File System
Source: Sensors (Basel). 2022 Sep 14;22(18):6961. doi: 10.3390/s22186961 (PMC9501809; doi:10.3390/s22186961)
Supplement: Supplementary file 1 [file sensors-22-06961-s001.zip]

Archive with 1 entries (1 files):
- sensors-1872836-supplementary.pdf
